# Supplementary material for: A Tool for Brain-Wide Quantitative Analysis of Molecular Data upon Projection into a Planar View of Choice
Source: Front Neuroanat. 2017 Jan 17;11:1. doi: 10.3389/fnana.2017.00001 (PMC5239821; doi:10.3389/fnana.2017.00001)
Supplement: Supplementary file 2 [file DataSheet1.ZIP]

Archive with 1 entries (1 files):
- smoothLine.m
