# Supplementary material for: A Tool for Brain-Wide Quantitative Analysis of Molecular Data upon Projection into a Planar View of Choice
Source: Front Neuroanat. 2017 Jan 17;11:1. doi: 10.3389/fnana.2017.00001 (PMC5239821; doi:10.3389/fnana.2017.00001)
Supplement: Supplementary file 2 [file DataSheet1.ZIP › smoothLine.m]

function vout = smoothLine(vin,span)
%%%%%%%%%%%%%%%%%%%%%%%%%%%%%%%%%%%%%%%%%%%%%%%%%%%%%%%%%%%%%%%%%%%%%%%%%%%
% function smoothLine smooths a vector using weighted moving average with
% weight the complement of the relative 2nd differential
%
%   INPUT: vin   - input vector
%          span  - the span of the moving average
%   OUTPUT: vout - the smoothed vector
%
%   Samme Vreysen
%   22/04/2015
%
%%%%%%%%%%%%%%%%%%%%%%%%%%%%%%%%%%%%%%%%%%%%%%%%%%%%%%%%%%%%%%%%%%%%%%%%%%%
    vin = vin(:);
    vout = nan(size(vin));
    if(length(vin) > 2)
        secdiff = diff([vin(2); vin; vin(end-1)],2); %calculate second derivative
        w = 1-(abs(secdiff)./max(abs(secdiff))); %relative weight complement
        window = -floor(span/2):floor(span/2); %moving window
        for i=1:size(vin,1)
            cw = window + i;
            cw = cw(cw > 0 & cw <= size(vin,1)); %edge handling
            vout(i) = sum(w(cw).*vin(cw))./sum(w(cw)); %weighted average
        end
    else
        vout = vin;
    end
